# Supplementary material for: Synthesis and Investigation of the Analgesic Potential of Enantiomerically Pure Schiff Bases: A Mechanistic Approach
Source: Molecules. 2022 Aug 15;27(16):5206. doi: 10.3390/molecules27165206 (PMC9416351; doi:10.3390/molecules27165206)
Supplement: Supplementary file 1 [file molecules-27-05206-s001.zip]

Archive with 1 entries (1 files):
- molecules-1811257-supplementary.pdf
